# Supplementary material for: Tumor infiltration of inactive CD8 + T cells was associated with poor prognosis in Gastric Cancer
Source: Gastric Cancer. 2024 Dec 25;28(2):211–27. doi: 10.1007/s10120-024-01577-4 (PMC11842491; doi:10.1007/s10120-024-01577-4)
Supplement: Supplementary file 2 — Supplementary file2 (XLSX 11 KB) [file 10120_2024_1577_MOESM2_ESM.xlsx]

## Sheet: Sheet1
Supplementary Table S1. The correlation between the degree of CD8+ T-cell infiltration and clinicopathological features.
	IHC_CD8% group		HIGH	MID	LOW	P valuea
	Total number	157	39	81	37
	Sex					0.896
		Male	28	55	25
		Female	11	26	12
	Age					0.0235
		≥67b	24	42	29
		67>	15	39	8
	Pathological Diagnosis					0.2411
		well-moderately differentiated	12	38	16
		Poorly-differentiated	27	43	21
	T stage (UICC)c					0.0059
		T stage 1- 3	31	76	27
		T stage 4	8	5	10
	N stage (UICC)c					0.0072
		N stage 1, 2	29	74	26
		N stage 3	10	7	11
	pStage (UICC)c					0.0006
		Stage I, II	21	65	18
		Stage Ⅲ, Ⅳ	18	16	19
	aChi-square test.
	bMean Age.
	cAccording to the Union for International Cancer Control (UICC) staging system; Bold; Significant p values.
