# Supplementary material for: Tumor infiltration of inactive CD8 + T cells was associated with poor prognosis in Gastric Cancer
Source: Gastric Cancer. 2024 Dec 25;28(2):211–27. doi: 10.1007/s10120-024-01577-4 (PMC11842491; doi:10.1007/s10120-024-01577-4)
Supplement: Supplementary file 3 — Supplementary file3 (XLSX 11 KB) [file 10120_2024_1577_MOESM3_ESM.xlsx]

## Sheet: Sheet1
Supplementary Table S2. Multivariate analyses based on clinicopathological characteristics.
		OS	Hazard ratios	95% CI (profile likelihood)	P valuea
		Sex(Female vs Male)	0.7882	0.2957 to 1.879	0.6089
		Age(67b> vs ≥67)	1.302	0.5469 to 3.027	0.5421
		T stage(1-3 vs 4)c	1.032	0.4178 to 2.621	0.9454
		N stage(1,2 vs 3)c	0.5363	0.2026 to 1.353	0.1929
		pStage(I, II vs Ⅲ, Ⅳ)c	0.1306	0.04142 to 0.3912	0.0003
		IHC_CD8%(MID vs LOW, HIGH)	0.3581	0.1287 to 0.9182	0.0377
		aCox regression.
		bMean Age.
		cAccording to the Union for International Cancer Control (UICC) staging system.
		OS, overall survival; CI, confidence interval; Bold; Significant p values.
