# Supplementary material for: Tumor infiltration of inactive CD8 + T cells was associated with poor prognosis in Gastric Cancer
Source: Gastric Cancer. 2024 Dec 25;28(2):211–27. doi: 10.1007/s10120-024-01577-4 (PMC11842491; doi:10.1007/s10120-024-01577-4)
Supplement: Supplementary file 4 — Supplementary file4 (XLSX 12 KB) [file 10120_2024_1577_MOESM4_ESM.xlsx]

## Sheet: Sheet1
Supplementary Table S3. Summary of the clinical characteristics of the patients associated with scRNA-seq samples.
Tumor sample ID	Normal sample ID	scTCR-seq sample ID	Age	Sex	T stage(UICC)a	Stage(UICC)a	EBV	CD8_IHC% group
G29T			78	M	T3	3C		MID
G30T			73	F	T3	4		LOW
G32T			73	F	T3	yp2A	positive	HIGH
G36T			67	F	T3	3B		LOW
G39T			83	F	T3	2A		LOW
G40T			34	M	T1b2	1A	positive	HIGH
G41T			73	M	T3	3C		LOW
G42T			70	M	T3	2B	negative	HIGH
G43T	G43N		41	M	T3	3A		MID
G44T			42	M	T1b2	1A		LOW
G45T			89	F	T2	1B		LOW
G46T			71	M	T2	1B		LOW
G48T	G48N		80	M	T1a	1A		LOW
G49T	G49N		62	F	T3	2A		MID
G50T	G50N		57	M	T1a	1A		LOW
G51T	G51N		32	F	T4a	3A		LOW
G52T	G52N		77	M	T2	1B		LOW
G54T			68	F	T4b	yp3C		LOW
G55T			73	M	T1b2	1B		LOW
G56T			84	M	T3	3B		LOW
G57T			76	M	T4a	yp4		LOW
G60T			67	M	T4a	4		LOW
G63T			74	M	T2	2B	negative	HIGH
G64T			63	F	T4a	yp3C		LOW
G66T		G66T__VDJ_T	75	M	T2	2A	negative	HIGH
G67T		G67T__VDJ_T	78	M	T1a	1A		LOW
G68T	G68N	G68T__VDJ_T/N	94	F	T3	2A	negative	HIGH
G69T		G69T__VDJ_T	69	F	T4a	3A		MID
G70T			81	M	T3	3A		MID
G71T			73	M	T1b2	1A		MID
G72T			69	M	T3	yp3B		LOW
G74T			86	M	T4a	4		LOW
G75T		G75T__VDJ_T	81	M	T4a	3A		MID
G76T		G76T__VDJ_T	68	M	T3	yp3A		LOW
				aAccording to the Union for International Cancer Control (UICC) staging system.
				EBV, epstein–barr virus.
