# Supplementary material for: Tumor infiltration of inactive CD8 + T cells was associated with poor prognosis in Gastric Cancer
Source: Gastric Cancer. 2024 Dec 25;28(2):211–27. doi: 10.1007/s10120-024-01577-4 (PMC11842491; doi:10.1007/s10120-024-01577-4)
Supplement: Supplementary file 5 — Supplementary file5 (XLSX 13 KB) [file 10120_2024_1577_MOESM5_ESM.xlsx]

## Sheet: Sheet1
Supplementary Table S4. Components of each gene signature in this study.
Gene Set	Reference	Genes
IFNG.GS_score	Benci J. L, et al. 2019	"TNFSF10","IRF9","PSMB9","EPSTI1","PARP12","TRIM25","LAP3","CASP7","UPP1","B2M","IRF4","SRI","NFKBIA","IFIT2","OAS2","TAP1","EIF2AK2","RSAD2","IRF1","XAF1","SP110","PSMB8",
		"IFITM3","GBP4","IRF8","PML","IFIH1","UBE2L6","ADAR","STAT2","CXCL9","IL10RA","PLA2G4A","TRIM21","PTGS2","C1S","DDX58","IL15","NLRC5","NMI","IDO1","PSMB10","CXCL11","ITGB7",
		"SAMHD1","CMPK2","SAMD9L","RTP4","PTPN2","PARP14","TNFAIP2","IFITM2","SOCS1","CASP1","ICAM1","WARS","PSME1","ISG20","IRF2","FCGR1A","MARCH1","SOCS3","JAK2","HLA-DMA",
		TNFAIP6,"TRIM26","VCAM1","CD274","CIITA","NAMPT","SELP","GPR18","FPR1","HELZ2","PSME2","SERPING1","CCL5","RNF31","SOD2","PSMA3","RNF213","PELI1","CFB","CD86","TXNIP","HLA-DQA1",
		"GCH1","PNP","CCL7","PTPN6","SPPL2A","IL4R","PNPT1","DHX58","BTG1","CASP8","IFI30","CCL2","FGL2","SECTM1","IL15RA","CD40","TRAFD1","HLA-DRB1","GBP6","LCP2",
		"MT2A","RIPK1","KLRK1","PSMB2","TDRD7","HIF1A","EIF4E3","VAMP8","PFKP","CD38","ZBP1","BANK1","TOR1B","RBCK1","PDE4B","MVP","IL7","BPGM","CMTR1","AUTS2","RIPK2","CD69","MYD88",
		"PSMA2","PIM1","NOD1","CFH","TAPBP","SLC25A28","PTPN1","TNFAIP3","SSPN","NUP93","MTHFD2","CDKN1A","NFKB1","BATF2","LATS2","IRF5","SLAMF7","ISOC1","P2RY14","STAT3","NCOA3",
		"HLA-A","IL6","GZMA","IFNAR2","CD74","RAPGEF6","CASP4","FAS","OGFR","ARL4A","LYSMD2","CSF2RB","ST3GAL5","C1R","CASP3","CMKLR1","METTL7B","ST8SIA4","XCL1","IL2RB","VAMP5",
		"IL18BP","ZNFX1","ARID5B","APOL6","STAT4"
CD4_memory_signature	Okuda S, et al. 2023	"CD28","EOMES","GZMK","GZMM","LYAR","CCL4","CCL5"
Treg_suppressive signature	Okuda S, et al. 2023	"FOXP3","IL2RA","LAG3","HAVCR2","CTLA4","TIGIT","LAYN","ENTPD1"
CD8T_cytotoxic_signature	bespoke gene set	"PRF1","GZMA","GZMB","FASLG","IFNG","TBX21","EOMES","GNLY","NKG7","CST7","TNFSF10"
CD8T_memory_score	Okuda S, et al. 2023	"CD28","EOMES","GZMK","LYAR","CCL4"
DC_activation_score	Zhang Q, et al. 2019	"FSCN1,"BIRC3","LAMP3","CCL19","LAD1","MARCKS","TNFAIP2","CCR7","CCL22","MARCKSL1","EBI3","TNFRSF11B","NUB1","INSM1","RAB9A","LY75","SIAH2","POGLUT1","KDM2B","MGLL","TXN"
		,"KIF2A","GRSF1","FAM49A","PLEKHG1","SOCS2","RFTN1","AC009812.4","BMP2K","NAV1","IL7R","ID2","CCL17","PPP1R9B","NRP2","TUBB6","ARNTL2","UVRAG","TXNDC11","MREG","BTG1"
DC_cross_presentation_score	bespoke gene set	"CD80,"CD86","HLA-A","HLA-B","HLA-C","PSMB8","PSMB9","PSMB10","TAP1","TAP2","SEC22B","RAB27A"
Mφ_suppression signature	Okuda S, et al. 2023	"CSF1","CSF1R","CD163","MRC1","MSR1","LAG3","HAVCR2","PDCD1LG2","CD276","TGFB2"
MDSC_Immunosuppressive score	Tsutsumi C, et al. 2024	"IL1B,"IDO1","CYBB","NOS2","ARG1","TGFB1","IL6","IL10","CD274","VEGFA","IL2RA","CTLA4","EBI3","NT5E","ENTPD1"
